# Supplementary material for: The Properties of Proinflammatory Ly6Chi Monocytes Are Differentially Shaped by Parasitic and Bacterial Liver Infections
Source: Cells. 2022 Aug 16;11(16):2539. doi: 10.3390/cells11162539 (PMC9406626; doi:10.3390/cells11162539)
Supplement: Supplementary file 1 [file cells-11-02539-s001.zip]

Archive with 1 entries (1 files):
- cells-1861749-supplementary.pdf
